# Supplementary material for: Effect of iclR and arcA knockouts on biomass formation and metabolic fluxes in Escherichia coli K12 and its implications on understanding the metabolism of Escherichia coli BL21 (DE3)
Source: BMC Microbiol. 2011 Apr 11;11:70. doi: 10.1186/1471-2180-11-70 (PMC3094197; doi:10.1186/1471-2180-11-70)
Supplement: Additional file 1 — Average carbon and redox balances for batch and chemostat cultures. This file may be accessed using Microsof Excel or OpenOffice Spreadsheet. [file 1471-2180-11-70-S1.XLS]

## Sheet: Sheet1
Strain	Batch cultures		Chemostat cultures
	Carbon balance (%)	Redox balance (%)	Carbon balance (%)	Redox balance (%)
wild type	97	99	101	99
∆arcA	96	98	94	93
∆iclR	95	99	95	94
∆arcA-∆iclR	99	107	101	118
